# Supplementary material for: Phenotypic Variation in Flower Color and Morphology in the Gerbera (Gerbera hybrida) F1 Hybrid Population and Their Association with EST-SSR Markers
Source: Int J Mol Sci. 2023 Dec 22;25(1):203. doi: 10.3390/ijms25010203 (PMC10779396; doi:10.3390/ijms25010203)
Supplement: Supplementary file 1 [file ijms-25-00203-s001.zip]

Archive with 2 entries (2 files):
- ijms-2734450-supplementary.pdf
- Tables S1-S10.xlsx
