# Supplementary material for: Phenotypic Variation in Flower Color and Morphology in the Gerbera (Gerbera hybrida) F1 Hybrid Population and Their Association with EST-SSR Markers
Source: Int J Mol Sci. 2023 Dec 22;25(1):203. doi: 10.3390/ijms25010203 (PMC10779396; doi:10.3390/ijms25010203)
Supplement: Supplementary file 1 [file ijms-25-00203-s001.zip › Tables S1-S10.xlsx]

## Sheet: Table S1
Table S1. Information of phenotypic data of two parents and 140 F1 progenies
Trait	Sample type	Peduncle length (cm)	Peduncle diameter (mm)	Flower head height (mm)	Flower head diameter (mm)	Ray floret length (mm)	Disc diameter (mm)	Ray floret number	LAI	Flower type	Dark disc	Outer corolla lips	Ray floret color	RHS card number	Ray floret
															L*	a*	b*	C	h°	CT (μg·g FW)	AT (U·g FW)	CT/AT
LSB	Female parent	48.93	5.12	43.22	95.88	46.1313	23.11	52	below	double	present	split	white	155C	91.4	-0.541111	10.9156	10.9944	93.2511	1.062	0.105375	10.0783
GMZ	Male parent	17.36	3.92	19.94	78.14	33.5975	26.91	53	above	single	present	ligulate	red-purple	60A	28.74	75.155	8.0375	75.5863	6.09625	2.52	2.565	0.982456
LG001	Progeny	38.62	5.63667	49.9433	96.3233	49.8778	24.81	53.3333	above	single	present	split	red-purple	N57A	30.8562	84.1863	-10.6237	85.0113	352.988	1.428	1.60225	0.891247
LG002	Progeny	33.125	5.605	35.2075	105.585	47.3575	32.67	45.75	same level	single	present	ligulate	red	53B	32.4922	76.2344	7.45222	76.6011	5.58556	4.95	2.98137	1.66031
LG003	Progeny	30.41	7.27	57.34	117.26	54.8517	25.31	48	above	single	present	split	red	53B	33.15	71.606	6.539	71.906	5.218	1.452	0.479125	3.03052
LG004	Progeny	34.07	4.18667	28.6833	89.6267	40.1587	30.1733	50.6667	same level	double	absent	ligulate	red	53A	28.89	80.364	9.794	80.957	6.949	8.556	2.9345	2.91566
LG005	Progeny	21.9	5.105	23.25	85.99	38.1763	18.135	53	same level	double	present	ligulate	red	43B	47.0787	66.405	25.05	70.9775	20.67	3.606	0.234125	15.402
LG006	Progeny	26.5667	5.44333	38.1433	91.24	40.2963	20.54	53	same level	double	present	split	red	52A	45.0337	64.0325	4.87125	64.2275	4.34875	3.912	0.40125	9.74953
LG007	Progeny	34.6	4.98	31.63	96.215	35.7233	25.82	42	same level	single	present	split	red	53C	29.4525	75.7262	3.98875	75.8325	3.0125	0.642	0.6245	1.02802
LG008	Progeny	31	4.12	43.0625	68.975	43.6475	19.28	40.25	above	single	present	split	red	43A	46.8525	66.0537	22.9325	69.93	19.1212	1.464	0.448375	3.26512
LG009	Progeny	30.95	5.705	46.235	105.005	45.7563	20.65	47.5	above	double	absent	split	red-purple	N57A	39.1325	68.2262	-2.6125	68.285	357.855	0.684	0.392875	1.74101
LG010	Progeny	42.4	4.62667	40.8167	92.6633	48.677	19.5933	31.6667	above	double	present	ligulate	red	49B	79.281	18.607	12.726	22.545	34.365	2.16	0.048125	44.8831
LG011	Progeny	37.05	4.465	34.735	89.415	45.8618	21.485	39.5	above	single	present	ligulate	red	36D	86.7738	8.1275	10.8963	13.675	53.1613	0.744	0.02825	26.3363
LG012	Progeny	33.65	4.85	27.3425	102.02	45.4012	15.1025	49.75	same level	double	absent	ligulate	red	37D	79.172	16.921	7.998	18.719	25.286	1.332	0.07525	17.701
LG013	Progeny	23.55	5.51	40.545	80.875	38.422	20.61	47	above	double	absent	ligulate	red	52A	40.364	76.45	13.341	77.61	9.904	6.354	0.459375	13.8318
LG014	Progeny	45.9333	6.535	25.318	94.786	46.461	20.44	41.3333	below	double	absent	ligulate	red	52A	46.732	67.126	5.943	67.393	5.064	5.484	0.115375	47.532
LG015	Progeny	33.2333	5.04333	38.0567	89.0633	42.411	27.1167	45	same level	single	present	split	orange	26C	77.9075	14.72	32.1412	35.3675	65.3425	1.71	0.072	23.75
LG016	Progeny	30.45	5.625	40.39	110.18	46.011	28.81	73	same level	double	present	split	red-purple	61B	37.8088	73.7987	-1.02375	73.8325	269.231	0.624	0.361625	1.72554
LG017	Progeny	24.725	5.0425	37.9075	88.8475	42.088	22.4075	51.25	above	double	present	ligulate	red-purple	60A	30.297	71.907	2.622	71.96	2.069	1.872	2.96375	0.631632
LG018	Progeny	32.45	5.595	37.64	94.01	41.205	28.28	55.5	above	single	present	split	orange	26C	78.897	14.588	34.242	37.242	66.908	0.786	1.39338	0.564098
LG019	Progeny	36.3	7.02	40.105	100.48	46.9425	31.775	49.5	above	single	present	ligulate	red	53A	30.8888	72.5162	7.6525	72.9175	6.01875	0.792	2.2705	0.348822
LG020	Progeny	44.9857	5.84	42.165	112.668	51.1975	24.2733	61.1667	above	double	present	split	red	48A	53.1775	60.9162	25.4438	66.0238	22.6762	0.672	0.249375	2.69474
LG021	Progeny	39.9	5.11	34.865	96.805	44.979	14.45	48	above	double	present	split	yellow-orange	18A	86.964	2.37	35.937	36.037	86.211	1.95	0.057625	33.8395
LG022	Progeny	35.45	5.29667	42.4133	98.2075	47.851	19.85	45.75	above	double	present	split	red-purple	61B	38.265	74.6063	-1.14625	74.6312	269.119	1.35	1.63525	0.825562
LG023	Progeny	33.72	4.87	42.35	91.27	43.024	25.84	53	above	single	present	split	red-purple	60A	30.562	73.583	8.345	74.059	6.475	0.552	0.332	1.66265
LG025	Progeny	48.25	5.41	39.985	80.405	43.593	19.565	55	above	double	present	ligulate	red-purple	60A	38.802	43.238	6.667	43.752	8.777	2.094	2.70825	0.773193
LG026	Progeny	23.6	6.61	34.63	88.035	36.202	28.18	45.5	same level	double	present	split	yellow-orange	19A	82.5282	8.83364	44.9827	45.8636	78.8745	1.716	0.065	26.4
LG027	Progeny	35.35	5.53	39.385	98.85	44.666	29.77	37	above	single	present	split	red	43A	33.854	85.869	16.173	87.765	11.252	0.462	0.296375	1.55884
LG028	Progeny	33.71	5.725	23.455	84.88	34.46	31.605	51	same level	single	absent	ligulate	red	49C	81.735	13.8562	18.4375	23.1262	53.0388	1.014	0.144125	7.03556
LG029	Progeny	47.9	4.83333	31.68	102.413	46.894	17.6333	48	same level	double	absent	ligulate	red	38B	75.9925	20.91	22.7737	30.9763	47.4988	3.696	0.04	92.4
LG030	Progeny	32.75	6.735	25.135	113.855	43.7812	20.725	54.5	same level	double	present	ligulate	red-purple	60A	24.9578	62.2756	4.78556	62.46	4.38667	1.128	1.32575	0.850839
LG031	Progeny	36.2333	5.16667	36.94	87.22	42.5262	23.195	48	above	double	present	ligulate	orange-red	32B	61.1838	47.06	27.4262	54.4975	30.2475	2.388	0.111125	21.4893
LG032	Progeny	29.4333	4.82667	39.51	92.4167	44.9136	21.78	47.6667	above	single	absent	split	red	43B	54	58.7112	25.5425	64.0362	23.4887	0.366	0.549875	0.665606
LG033	Progeny	45.95	4.38667	32.4967	80.5333	38.924	23.7633	39.6667	above	single	absent	ligulate	red-purple	58B	48.706	63.888	-5.148	64.102	355.401	1.746	0.345625	5.05172
LG034	Progeny	40.75	5.695	41.94	116.66	49.3375	30.24	64.5	above	double	present	ligulate	red	43A	40.0363	77.16	27.0463	81.7738	19.3163	0.834	0.492625	1.69297
LG035	Progeny	40.06	5.7275	26.7675	82.74	40.9213	23.4275	50	below	double	present	ligulate	red-purple	N57A	33.1456	82.3689	7.23889	82.6878	5.01778	1.224	2.3225	0.527018
LG037	Progeny	23.4	4.805	37.575	73.32	39.3137	25.12	38.5	above	double	present	ligulate	red-purple	N66A	42.2563	73.61	0.3075	73.6238	225.224	0.12	0.524125	0.228953
LG038	Progeny	36.75	4.99	24.31	86.295	36.345	20.25	49	same level	double	absent	ligulate	yellow-orange	22B	79.4025	10.335	47.0337	48.1638	77.605	5.508	0.097	56.7835
LG039	Progeny	28.15	3.82	32.145	79.81	37.245	20.475	33.5	above	single	present	ligulate	orange-red	33A	48.4888	59.1025	30.46	66.4988	27.2737	6.138	0.357	17.1933
LG040	Progeny	27.625	4.5925	38.9175	96.13	45.535	12.9233	55	above	double	present	ligulate	red	43A	44.25	72.0544	28.9389	77.6556	21.9111	3.588	1.00775	3.56041
LG042	Progeny	51.65	5.74	32.935	100.24	47.799	27.615	51.5	above	single	present	ligulate	orange	27B	76.965	21.028	16.546	26.799	38.128	0.828	0.0825	10.0364
LG043	Progeny	36.6	5.665	48.475	104.085	56.051	21.73	54	above	double	present	split	red	53B	33.123	74.085	3.275	74.162	2.531	0.33	0.84	0.392857
LG044	Progeny	40.9	6.25	45.01	110.85	53.9688	33.29	51	above	single	present	ligulate	red	36A	88.2887	16.1375	18.6475	24.6825	49.16	1.398	0.038375	36.43
LG045	Progeny	20.02	4.105	43.355	69.725	37.5138	19.54	33	above	single	present	split	red	46C	46.5087	64.4325	11.8262	65.5525	10.425	6	0.4735	12.6716
LG046	Progeny	30.8333	4.80333	26.0767	91.62	39.7362	20.49	53.3333	same level	double	present	ligulate	red	41A	44.205	71.325	29.0075	77.0075	22.1313	2.574	0.294625	8.73653
LG047	Progeny	41.2333	5.98333	37.3933	99.8933	45.376	28.5833	54	above	single	present	ligulate	red	36D	87.5	4.59778	14.4333	15.1889	72.4222	0.768	0.03625	21.1862
LG048	Progeny	27.75	4.855	32.055	84.34	34.7912	13.335	57	same level	double	absent	ligulate	red	37A	61.4513	44.6475	29.2963	53.4325	33.2888	0.804	0.323125	2.4882
LG049	Progeny	23.3	4.61	47.82	99.7	49.0237	27.69	44	above	single	present	split	yellow	11B	86.7738	3.12875	37.0138	37.1512	85.15	6.786	0.17675	38.3932
LG050	Progeny	35.45	5.8175	50.0967	119.943	63.313	25.4933	46.3333	above	single	absent	split	yellow-orange	21A	80.6038	12.1275	58.6287	59.8813	78.3213	3.372	0.096	35.125
LG051	Progeny	28.1	5.205	31.285	83.8	44.361	19.975	48	above	double	absent	ligulate	red-purple	N57B	43.408	72.843	-6.889	73.175	354.576	15.534	0.209125	74.2809
LG052	Progeny	35	6.06	46.36	103.75	47.049	26.945	53	above	single	present	split	red	45C	36.115	90.319	31.031	95.532	18.954	0.306	0.745625	0.410394
LG053	Progeny	34.8	4.82	30.66	85.92	37.3362	28.17	55	above	single	absent	ligulate	red-purple	N57A	38.26	78.2588	0.7625	78.27	90.5487	1.008	1.24863	0.807288
LG054	Progeny	35.0667	5.06667	49.7433	97.1967	45.6527	23.4333	55	above	single	present	split	orange-red	33A	47.8237	66.7237	33.2512	74.565	26.4575	6.63	0.864375	7.67028
LG055	Progeny	20.2	4.89	23.92	97.29	43.975	18.84	56	below	double	absent	ligulate	orange	29C	80.338	13.004	21.016	24.756	58.234	3.456	0.04125	83.7818
LG056	Progeny	35.6	5.24	39.89	96.27	44.411	26.47	55	above	double	present	split	red-purple	58A	29.101	89.771	2.09	89.972	145.436	0.468	0.23	2.03478
LG057	Progeny	25.95	5.145	28.33	95.04	45.0275	20.3	55.5	same level	double	absent	ligulate	red-purple	58B	35.3987	86.845	-4.39625	87.0037	357.17	1.086	0.220625	4.92238
LG058	Progeny	27.85	6.235	41.335	88.275	39.645	30.38	49	same level	single	present	split	red	38B	72.318	26.577	16.444	31.306	31.866	1.548	0.56275	2.75078
LG059	Progeny	50.15	6.18	29.255	102.495	46.035	23.13	57	above	double	present	ligulate	red	53A	25.186	87.359	13.256	88.384	8.639	0.756	0.96275	0.785251
LG060	Progeny	27.85	5.865	46.67	94.975	47.583	24.315	52.5	above	double	present	split	red	45B	38.4588	68.5725	9.30875	69.2113	7.7375	7.164	1.13813	6.29456
LG061	Progeny	37.3	4.855	46.4675	103.537	48.6313	24.9875	44	above	double	absent	split	red	43B	46.7062	61.3912	14.6375	63.1375	13.3775	6.072	0.867625	6.99842
LG063	Progeny	40.9	4.84	30.74	76.58	36.884	22.94	47	above	single	present	ligulate	red-purple	60A	38.874	53.308	8.428	53.982	8.981	0.234	0.73575	0.318043
LG064	Progeny	27.65	4.44	32.485	74.445	34.7425	22.675	44.5	above	single	present	ligulate	red-purple	60A	28.4575	64.2837	4.86875	64.4725	4.33	0.522	0.684125	0.763018
LG065	Progeny	33.35	4.945	35.795	77.035	39.404	18.87	51.5	above	double	present	ligulate	red-purple	59B	26.996	58.607	2.157	58.646	2.108	1.14	2.34362	0.486426
LG066	Progeny	28.65	6.79	47.755	123.88	60.218	26.79	48	above	double	present	ligulate	red	43C	53.508	59.632	19.897	62.864	18.45	0.348	0.138375	2.51491
LG067	Progeny	35.8	4.735	41.575	89.185	41.105	21.035	39	above	double	present	split	red	43A	40.575	68.179	27.883	73.676	22.264	0.642	0.39875	1.61003
LG069	Progeny	38.4667	4.38333	37.1733	76.9633	38.3675	18.0967	46.6667	above	double	present	split	red	53A	34.05	57.66	3.31625	57.76	3.28875	1.494	1.51788	0.984271
LG070	Progeny	35.575	4.55	27.3625	82.452	39.4014	25.7233	40.4	same level	double	present	ligulate	orange-red	33A	53.4189	58.7244	34.7333	68.2333	30.6156	5.658	0.308375	18.3478
LG071	Progeny	33.3	4.29	41.44	71.84	37.5329	21.81	50	above	double	present	split	red	53D	47.2938	63.6287	1.15875	63.6463	1.03875	0.906	0.35025	2.58672
LG073	Progeny	34.85	4.945	31.44	93.674	40.651	22.6625	51.8571	same level	double	absent	split	red	53C	35.725	78.1025	5.8075	78.325	4.25375	2.946	1.03337	2.85085
LG074	Progeny	25.75	5.235	31.345	91.735	45.5375	29.35	53	above	single	present	ligulate	red	41A	46.2463	68.695	26.565	73.6525	21.14	1.626	0.288	5.64583
LG075	Progeny	40.65	6.05	35.75	116	52.0883	18.55	65.5	above	double	absent	ligulate	yellow	5D	89.771	-1.232	27.947	27.975	92.498	2.31	0.07325	31.5358
LG077	Progeny	30.55	4.57	37.955	95.505	46.3525	17.42	36	above	double	present	split	orange-red	33A	50.2512	57.6625	31.7	65.8375	28.7275	10.29	0.968	10.6302
LG078	Progeny	34.1	7.39	46.795	131.195	58.0167	27.53	55.5	above	single	present	split	red	53A	27.9855	75.6436	2.54727	75.6845	1.93	0.438	2.97112	0.147419
LG079	Progeny	30.5	5.54	44.83	99.535	48.1487	25.985	34	same level	single	present	split	red	41B	60.2912	46.7112	23.5813	52.3612	26.71	1.518	0.091125	16.6584
LG080	Progeny	35.1667	6.16333	30.1333	83.9333	40.268	24.5267	55.3333	same level	double	present	split	yellow	13B	79.875	1.152	63.656	63.67	88.928	3.81	0.039875	95.5486
LG081	Progeny	31.5333	6.06667	34.3467	92.37	43.546	32.615	51.6667	above	single	absent	ligulate	red-purple	N57A	37.405	81.549	1.898	81.572	1.332	0.432	0.286125	1.50983
LG082	Progeny	34.6	5.07	21.52	96.02	46.87	30.43	54	below	double	absent	ligulate	red	46A	31.4	73.8888	11.1625	74.735	8.59	5.022	0.64875	7.74104
LG083	Progeny	34.65	5.5275	37.5475	80.39	39.366	24.8725	47	same level	single	absent	split	red	47B	40.738	72.177	12.673	73.301	9.983	5.568	0.46875	11.8784
LG084	Progeny	23.9	7.4	34.7	106.42	50	22.91	63	above	double	present	ligulate	red-purple	N57A	36.142	76.258	1.152	76.273	36.867	0.834	1.44825	0.575867
LG085	Progeny	36.25	4.46	37.86	82.535	37.974	20.21	48	above	double	absent	split	yellow	4D	94.185	2.844	14.253	14.749	80.727	0.582	0.0505	11.5248
LG086	Progeny	37.2	6.36	45.57	95.085	47.524	18.65	61.5	above	double	present	ligulate	red	53C	36.0637	78.2313	7.4	78.585	5.40125	0.366	0.383375	0.954679
LG088	Progeny	29.65	5.125	23.11	83.15	34.755	30.01	55	same level	single	absent	split	red-purple	N57A	41.7687	72.1025	-4.1775	72.23	356.669	0.414	0.621	0.666667
LG089	Progeny	32.1	5.39667	36.8567	87.15	43.391	19.0333	36.5	same level	single	absent	split	red	49A	52.934	56.496	19.264	59.709	18.811	2.25	0.102875	21.8712
LG091	Progeny	27.74	6.12	29.83	70.02	35.021	19.69	57	above	double	absent	split	red	36A	88.755	9.326	11.424	14.784	51.184	0.762	0.07725	9.86408
LG093	Progeny	23.3	6.22667	35.8225	102.34	49.323	25.13	61.3333	same level	double	absent	ligulate	red	53C	30.987	60.65	21.33	64.355	19.406	1.224	0.34325	3.56591
LG094	Progeny	36.25	6.275	39.355	102.005	45.5867	20.31	59.5	above	double	present	ligulate	red-purple	N57A	41.784	73.816	-2.931	73.879	357.719	0.828	1.03038	0.803591
LG095	Progeny	31.4	6.4	28.72	103.3	45.45	21.4	59	same level	double	absent	ligulate	red	54A	57.938	52.511	1.457	52.533	1.591	1.734	0.353125	4.91044
LG096	Progeny	31.33	4.95	34.42	93.26	47.4017	18.09	49.5	above	single	present	split	red	42A	44.244	66.168	23.922	70.364	19.865	3.372	0.9425	3.57772
LG097	Progeny	39.81	5.91	21.83	104.42	44.3333	26.95	56	same level	double	present	ligulate	red-purple	N57A	36.965	78.827	2.685	78.874	1.952	1.284	1.2245	1.04859
LG098	Progeny	25.74	6.26	41.21	100.33	49.25	25.89	50	above	single	present	split	red	36A	87.674	8.608	10.874	13.879	51.376	1.02	0.03625	28.1379
LG099	Progeny	33.12	5.64	45.3	105.81	51.1833	16.76	52	above	single	present	split	yellow-orange	19D	89.297	12.748	14.958	19.655	49.566	2.304	0.169375	13.603
LG100	Progeny	27.87	5.79	31.96	91.66	41.7667	22.72	54	below	single	present	ligulate	red	37C	78.153	21.662	14.139	25.874	33.152	3.882	0.29075	13.3517
LG101	Progeny	27.05	5.155	37.265	108.79	50.3267	17.425	51.5	same level	single	present	split	orange	29B	71.933	27.101	25.348	37.12	43.063	2.448	0.278625	8.786
LG102	Progeny	33.55	5.75	28.15	102.51	43.3167	22.05	54.5	same level	single	present	split	red	37C	94.791	13.084	13.665	18.922	46.258	1.392	0.16225	8.57935
LG103	Progeny	27.2	5.91	31.62	89.64	41	21.24	58	same level	single	absent	split	red-purple	N57A	34.95	75.268	-1.171	75.275	359.11	2.916	1.92962	1.51117
LG105	Progeny	40.72	5.62	33.46	100.19	38.96	24.935	53.5	below	single	present	ligulate	yellow-green	150D	86.276	-7.291	37.701	38.406	100.926	5.058	0.097	52.1443
LG106	Progeny	24.3	7.3	36.59	86.71	42.4	18.23	51	same level	double	present	ligulate	yellow	5D	92.423	1.678	22.336	22.411	85.645	2.814	0.055	51.1636
LG109	Progeny	32.05	5.125	44.35	106.925	46.8917	15.125	55.5	above	single	present	split	red	46B	35.865	63.772	34.929	72.712	28.708	4.404	1.68375	2.61559
LG110	Progeny	31.2	4.72	34.84	85.33	39.8833	15.71	46	above	single	present	split	red	46A	29.752	51.836	20.834	55.911	21.902	5.922	2.46188	2.40548
LG111	Progeny	25.63	5.95	32.82	110.82	48.0333	23.96	63	same level	double	present	ligulate	red	44B	54.237	58.92	27.189	64.894	24.77	1.554	0.307125	5.05983
LG112	Progeny	48.37	5.11	35.29	86.77	38.7833	16.65	55	above	single	present	split	red	45A	41.347	47.454	25.995	54.11	28.718	9.336	1.10625	8.43932
LG113	Progeny	43.82	4.42	30.85	103.51	45.4233	9.82	44	same level	single	present	ligulate	red	53A	28.214	72.572	6.042	72.824	4.759	6.642	2.93375	2.264
LG114	Progeny	34.85	3.96	31.335	98.185	41.809	26.91	41	same level	single	present	split	red-purple	58A	39.79	62.951	4.343	63.104	3.919	0.852	2.54925	0.334216
LG118	Progeny	33.88	6.39	40.31	115.92	51.05	39.67	52	below	single	present	split	red	43A	43.64	75.8782	28.8318	81.1718	20.8055	0.84	0.846	0.992908
LG119	Progeny	26.52	6.67	26.72	87.24	53.94	35.2167	74	same level	single	absent	split	orange	24C	76.079	16.168	48.581	51.2	71.597	5.046	0.090375	55.834
LG121	Progeny	43.81	5.32	41.15	104.97	46.1333	21.05	53	same level	single	present	split	red-purple	N57A	38.51	79.432	1.227	79.443	36.882	0.768	1.08675	0.706694
LG122	Progeny	29.64	6.1	41.3	109.41	46.9167	12.8	58	below	double	present	ligulate	red	54A	48.237	66.004	-1.583	66.027	358.62	0.99	0.7395	1.33874
LG124	Progeny	23.85	4.49	20.46	78.53	32.272	18.04	49.5	same level	double	present	split	orange	25D	82.183	12.194	24.849	27.707	63.823	4.98	0.143125	34.7948
LG125	Progeny	19.7	5.7	28.21	91.48	42.6667	25.4	91	below	single	present	ligulate	red-purple	N66A	36.881	90.043	-5.667	90.226	356.404	3.264	0.659125	4.95202
LG126	Progeny	18.35	5.49	14.65	80.35	34.7833	18.65	55	same level	single	present	ligulate	red-purple	N57A	41.855	74.905	-0.988	74.916	359.237	1.194	0.850125	1.4045
LG129	Progeny	25.6	4.7	14.24	97.95	43.5167	14.35	51	same level	double	absent	ligulate	red	53C	42.914	58.953	10.636	59.907	10.225	0.828	1.40288	0.590217
LG130	Progeny	32.25	4.54	45.045	110.515	49.965	27.19	56.5	above	single	present	split	red	43A	46.678	67.947	26.757	73.038	21.487	0.756	0.724	1.0442
LG131	Progeny	46.85	5.365	22.075	94.045	45.18	16.215	56.5	same level	double	present	ligulate	red-purple	60A	32.312	83.442	7.709	83.801	5.285	0.6	2.52988	0.237166
LG133	Progeny	37.4	6.06	42.75	112.3	49.5167	14.15	56	above	single	present	split	orange-red	33A	64.721	48.181	22.054	52.988	24.597	1.536	0.298125	5.1522
LG134	Progeny	31.23	5.7	27.4	88.11	41.4	28.03	46	same level	single	absent	split	red-purple	N57A	38.06	76.4178	2.03556	76.4433	1.52667	2.61	1.53113	1.70463
LG137	Progeny	31.76	6.32	26.22	104.65	44.2333	22.12	80	same level	double	absent	ligulate	red-purple	N57A	43.642	72.899	-4.732	73.053	356.285	0.444	1.07012	0.414905
LG138	Progeny	27.59	5.45	27.84	115.62	51.05	34.47	52	same level	single	present	ligulate	red	44B	40.279	75.776	27.683	80.675	20.071	2.106	0.9635	2.18578
LG140	Progeny	23.31	5.48	27.41	92.92	40.3167	25.54	51	same level	single	absent	ligulate	red-purple	58D	70.431	29.189	2.947	29.337	5.775	2.652	0.358375	7.40007
LG142	Progeny	25.72	5.61	44.11	119.87	47.1	20.12	71	above	single	absent	split	red-purple	69A	86.481	5.144	8.3	9.769	58.215	0.228	0.082	2.78049
LG143	Progeny	19.85	6.15	39.3	94.91	46.7833	21.07	57.5	same level	single	present	split	red-purple	N57A	34.448	90.456	-15.805	91.838	350.083	0.48	1.62825	0.294795
LG144	Progeny	17.9	3.96	31.89	82.07	35.658	25.81	54	same level	single	present	split	red	36D	87.186	6.527	10.445	12.325	58.005	0.6	0.085125	7.04846
LG145	Progeny	20.75	5.065	30.57	105.92	45.0167	18.615	52	same level	double	absent	ligulate	red-purple	58C	46.906	55.421	-16.229	57.767	343.645	1.266	0.599625	2.11132
LG146	Progeny	32.95	6.72	39.65	130.75	50.45	23.65	55.5	above	single	present	split	red-purple	N30A	77.467	25.25	23.549	35.596	44.532	11.49	1.03163	11.1378
LG147	Progeny	35.28	5.74	36.16	111.2	46.6	18.8	46	same level	single	present	ligulate	red-purple	N57B	57.105	54.308	-7.144	54.776	352.501	0.594	0.42025	1.41344
LG148	Progeny	15.91	6.07	15.69	103.23	45.25	18.1	61	same level	single	present	ligulate	red	53B	29.926	82.174	6.802	82.456	4.733	1.992	2.04838	0.972478
LG150	Progeny	20.8	5.15	40.75	97.68	51.0833	20.005	48	above	single	absent	split	yellow	7A	81.87	3.083	48.534	48.636	86.382	1.752	0.038	46.1053
LG151	Progeny	26.56	5.25	35.49	93.74	38.6883	21.75	45	same level	single	present	split	red	53D	50.4423	57.0908	-4.06231	57.2362	355.941	1.266	0.418125	3.0278
LG152	Progeny	28.45	6.8	26.32	92.11	41.2167	23.03	52	below	double	present	ligulate	red	47C	57.02	56.324	19.011	59.448	18.652	0.702	0.303375	2.31397
LG153	Progeny	34.17	5.7	19.16	89.47	39.3333	18.21	54	same level	double	absent	ligulate	yellow-orange	19B	84.538	8.965	15.496	17.903	59.9	2.484	0.0195	127.385
LG155	Progeny	18.48	5.42	33.35	107.23	47.503	21.24	56	same level	double	absent	split	yellow	2D	89.822	1.274	28.692	28.732	87.48	1.68	0.036375	46.1856
LG156	Progeny	30.53	5.525	28.6	113.06	50.023	22.19	50.5	same level	double	absent	ligulate	red-purple	N57A	32.228	80.739	7	81.044	4.954	1.65	2.98625	0.552532
LG157	Progeny	21.4	4.43	39.25	103.38	43.603	27.96	53	above	single	present	split	orange	26C	83.36	10.871	25.052	27.332	66.57	4.572	0.1025	44.6049
LG158	Progeny	28.74	4.09	34.745	91.985	40.918	25.17	54.5	above	double	present	split	red	53B	31.934	36.925	20.128	42.057	28.597	6.804	0.717125	9.48789
LG159	Progeny	45.8	6.31	42.905	118.525	51.6267	19.725	58.5	same level	single	present	split	orange	N25B	67.901	32.073	39.63	50.989	51.001	5.826	0.219	26.6027
LG160	Progeny	30.53	4.81	23.37	96.71	44.81	21.19	56	same level	double	present	ligulate	red	53B	30.644	68.202	9.627	68.892	8.035	12.666	1.42788	8.87052
LG161	Progeny	25.38	7.85	29.62	92.9	44.6667	21.4	58.5	same level	single	absent	split	red	53B	33.194	75.555	3.663	75.643	2.777	2.106	2.95925	0.711667
LG162	Progeny	49.41	3.96	28.135	87.375	41.9333	13.75	36.5	below	single	present	ligulate	red-purple	N57A	32.69	78.522	3.74	78.612	2.73	0.696	1.57025	0.443242
LG163	Progeny	23.45	6.06	28.04	83.2	45.9683	14.49	54.5	same level	double	present	ligulate	red	53C	39.724	68.815	2.501	68.868	2.099	0.99	1.859	0.532544
LG165	Progeny	26.64	4.45	30.13	104.65	47.171	20.47	32	same level	single	present	split	red	53B	26.828	90.706	6.195	90.918	3.908	0.912	2.37538	0.383939
LG167	Progeny	40.72	5.625	32.07	123.855	54.485	18.455	56.5	same level	double	present	ligulate	red-purple	60B	34.344	72.665	-6.668	72.978	354.748	0.342	1.53588	0.222674
LG169	Progeny	41.3	5.65	38.545	112.09	46.0617	21.92	50	above	double	absent	ligulate	white	N155A	91.477	1.468	5.712	5.91	75.134	0.108	0.057375	1.88235
LG170	Progeny	29.83	4.34	39.22	93.09	44.463	21.53	35	above	single	absent	split	yellow	2D	91.214	-1.477	20.704	20.763	94.085	1.47	0.040875	35.9633

## Sheet: Table S2
Table S2. Variation analysis and genetic performance of seven morphological traits
Trait	Parents				F1 hybrids					Mid-parent heterosis	Mid-parent heterosis/Mid-parent	Count of F1 hybrids
	LSB ♀	GMZ ♂	Mid-parent value		Min	Max	Mean	SD	CV			Lower than parents	Between parents	Higher than parents
Peduncle length	48.93	17.36	33.145		15.91	51.65	32.3092	7.46771	0.231133	-0.835816	-0.025217	1	136	3
Peduncle diameter	5.12	3.92	4.52		3.82	7.85	5.43642	0.801281	0.147391	0.916423	0.202748	1	52	87
Flower head height	43.22	19.94	31.58		14.24	57.34	35.015	7.91469	0.226037	3.43501	0.108772	4	116	20
Flower head diameter	95.88	78.14	87.01		68.975	131.195	96.3045	12.5692	0.130515	9.29452	0.106821	9	62	69
Ray floret length	46.1313	33.5975	39.8644		32.272	63.313	44.4282	5.42835	0.122182	4.56387	0.114485	1	89	50
Disc diameter	23.11	26.91	25.01		9.82	39.67	22.6716	5.08459	0.224272	-2.33844	-0.0935002	81	29	30
Ray floret number	52	53	52.5		31.6667	91	51.437	8.65504	0.168265	-1.06304	-0.0202485	72	7	61

## Sheet: Table S3
Table S3. Diversity analysis of five descriptive traits
Trait	Parents			F1 hybrids									Shannon-wiener index
	LSB ♀	GMZ ♂		Code	1	2	3	4	5	6	7	8
LAI	above	below		classification	below	same level	above						0.91
				count	11	59	70
Flower type	double	single		classification	single	double							0.69
				count	71	69
Dark disc	present	present		classification	absent	present							0.62
				count	43	97
Outer corolla lips	split	ligulate		classification	ligulate	split							0.69
				count	71	69
Ray floret color	white	red-purple		classification	white	yellow-green	yellow	yellow-orange	orange	orange-red	red	red-purple	1.39
				count	1	1	8	6	9	6	69	40
					2.00132

## Sheet: Table S4
Table S4. Chi square test for three categorical traits
Trait	LSB ♀			GMZ ♂			Ratio in F1 population
	Phenotype	Predicted genotype		Phenotype	Predicted genotype		Expected	c2	P
Flower type	double	Crcr		single	crcr		single:double=1:1	0.0143	0.90486
Dark disc	present	Dddd		present	Dddd		present:absent=3:1	1.1373	0.28621
Outer corolla lips	split	Spsp		ligulate	spsp		ligulate:split=1:1	0.0143	0.90486

## Sheet: Table S5
Table S5. PERMANOVA analysis of HCA cluster based on phenotypic data
	Df	Sum Of Sqs	R2	F	Pr ( > F)
Group	7	2.66886	0.572654	25.6519	0.001
Residual	134	1.99165	0.427346
Total	141	4.66052	1

## Sheet: Table S6
Table S6. Variation analysis and genetic performance of parameters detected by colorimeter and flower pigments
Trait	Parents				F1 hybrids					Mid-parent heterosis	Mid-parent heterosis/Mid-parent	Count of F1 hybrids
	LSB ♀	GMZ ♂	Mid-parent value		Min	Max	Mean	SD	CV			Lower than parents	Between parents	Higher than parents
L*	91.4	28.74	60.07		24.9578	94.791	52.8029	21.2675	0.402771	-7.26713	-0.120978	7	129	4
a*	-0.541111	75.155	37.3069		-7.291	90.706	52.1142	28.477	0.546434	14.8073	0.396904	3	105	32
b*	10.9156	8.0375	9.47653		-16.229	63.656	14.4465	14.6897	1.01683	4.97	0.524454	58	10	72
C	10.9944	75.5863	43.2903		5.91	95.532	58.7439	22.3455	0.380389	15.4535	0.356974	2	105	33
h°	93.2511	6.09625	49.6737		1.03875	359.237	75.9	112.609	1.48365	26.2263	0.527973	31	86	23
CT content	1.062	2.52	1.791		0.108	15.534	2.51696	2.65565	1.0551	0.725957	0.405336	53	43	44
AT content	0.105375	2.565	1.33519		0.0195	2.98625	0.784551	0.826423	1.05337	-0.550637	-0.412404	31	101	8
CT/AT	10.0783	0.982456	5.53037		0.147419	127.385	12.9837	21.2487	1.63656	7.45335	1.34771	35	63	42

## Sheet: Table S7
Table S7. PERMANOVA analysis of color groups based on RHS color card
	Df	Sum Of Sqs	R2	F	Pr ( > F)
Group	4	0.213838	0.294353	14.287	0.001
Residual	137	0.51263	0.705647
Total	141	0.726468	1

## Sheet: Table S8
Table S8. PERMANOVA analysis of UPGMA clusters based on genotype data
	Df	Sum Of Sqs	R2	F	Pr ( > F)
Group	1	3.78024	0.402126	94.1629	0.001
Residual	140	5.6204	0.597874
Total	141	9.40065	1

## Sheet: Table S9
Table S9. Assosiation analysis between traits and markers
Trait	Locus	F value	p value	R2
LAI	P3-19-1	8.61919	0.00390693	0.0595992
LAI	P3-19-2	8.61919	0.00390693	0.0595992
Ray floret length	P3-19-3	6.15401	0.0143316	0.0432912
Outer corolla lips	GEM201-2	5.89865	0.0164395	0.0409917
b*	P3-19-3	5.75278	0.0178193	0.0405832
b*	P3-19-4	5.7123	0.0182173	0.0403091
LAI	GEM57-1	5.09889	0.0255104	0.0356319
Ray floret length	P3-19-4	5.09546	0.0255825	0.0361135
Peduncle length	GEM148-1	4.97229	0.027372	0.034778
Peduncle length	GEM148-3	4.97229	0.027372	0.034778
AT	GEM203	3.86994	0.051164	0.0272781

## Sheet: Table S10
Table S10. Sequence of 5 pairs polymorphic primers
Name	Repeat type	SSR motif	Length	Primer
				Forward	Reverse
GEM57	Trinucleotide	(CGG)6	18	GGGTTGATGTAGGCTTTGTT	TCCTGGATTATCATTCACCAT
GEM148	Trinucleotide	(CAG)6	18	CGAAGCTCTCAAAGCAAAGG	TTCAGGAGGTGATGGTGTCA
GEM201	Trinucleotide	(ATA)6	18	GGTTACTTCAATCTCCCAATGC	AGTGGCAGCTCGATAAAAGTG
GEM203	Trinucleotide	(AAT)9	27	TTCTGCTTCTTGGGATGATTG	TAAAAACCGTCTCCGTCGTC
P3-19	Trinucleotide	(GCG)7	21	GGTTCTGGTCCTGAGGTTGG	CGCTCACTCCCACTCTAACC
